# Supplementary material for: Effect of PVP on the characteristic of modified membranes made from waste PET bottles for humic acid removal
Source: F1000Res. 2017 Jun 16;6:668. Originally published 2017 May 12. [Version 2] doi: 10.12688/f1000research.11501.2 (PMC5482332; doi:10.12688/f1000research.11501.2)
Supplement: Raw data for IR spectra (400-4000 (1/cm)) of PET-1 [file f1000research-6-12867-s0000.tgz › 5399f230-a81f-4f1a-9e73-d2d8ff60da8b_Dataset-1_Raw_data_for_IR_Spectra_of_PET-1.xls]

## Sheet: PET 20% nonvapour abs20 191216
Wavenumber (1/cm)	Absorbance (a.u)
	PET-1
399.265	2.36725
401.194	2.42186
403.123	2.47045
405.051	2.5067
406.98	2.53952
408.909	2.56653
410.838	2.59847
412.767	2.62805
414.695	2.65224
416.624	2.66165
418.553	2.65593
420.482	2.65743
422.411	2.68078
424.34	2.7086
426.268	2.74332
428.197	2.7731
430.126	2.79649
432.055	2.80702
433.984	2.82327
435.912	2.83179
437.841	2.82052
439.77	2.79894
441.699	2.78144
443.628	2.77192
445.556	2.77479
447.485	2.77409
449.414	2.77779
451.343	2.77321
453.272	2.77628
455.201	2.78983
457.129	2.81254
459.058	2.82911
460.987	2.84526
462.916	2.85187
464.845	2.85739
466.773	2.86024
468.702	2.86913
470.631	2.86585
472.56	2.85933
474.489	2.85351
476.418	2.8668
478.346	2.88998
480.275	2.91736
482.204	2.94088
484.133	2.9844
486.062	3.0172
487.99	3.04461
489.919	3.06225
491.848	3.07187
493.777	3.08022
495.706	3.09273
497.635	3.09986
499.563	3.10428
501.492	3.09622
503.421	3.08894
505.35	3.07206
507.279	3.0575
509.207	3.05191
511.136	3.06428
513.065	3.07634
514.994	3.10666
516.923	3.13813
518.852	3.1754
520.78	3.17658
522.709	3.18328
524.638	3.19689
526.567	3.21647
528.496	3.23296
530.424	3.2567
532.353	3.27206
534.282	3.28036
536.211	3.27691
538.14	3.27975
540.068	3.26751
541.997	3.26129
543.926	3.25353
545.855	3.25088
547.784	3.24435
549.713	3.25767
551.641	3.26362
553.57	3.26205
555.499	3.24309
557.428	3.24748
559.357	3.25446
561.285	3.26584
563.214	3.27669
565.143	3.30311
567.072	3.3189
569.001	3.35234
570.93	3.37555
572.858	3.39576
574.787	3.40727
576.716	3.42319
578.645	3.43363
580.574	3.4597
582.502	3.47561
584.431	3.49266
586.36	3.4886
588.289	3.46576
590.218	3.44185
592.147	3.41878
594.075	3.3862
596.004	3.33413
597.933	3.25425
599.862	3.14946
601.791	3.13991
603.719	3.16786
605.648	3.18281
607.577	3.21697
609.506	3.25835
611.435	3.30573
613.363	3.35695
615.292	3.41482
617.221	3.4567
619.15	3.4914
621.079	3.51521
623.008	3.53837
624.936	3.55672
626.865	3.55239
628.794	3.526
630.723	3.48146
632.652	3.42996
634.58	3.41087
636.509	3.46789
638.438	3.50124
640.367	3.54655
642.296	3.60111
644.225	3.63004
646.153	3.65869
648.082	3.68829
650.011	3.71978
651.94	3.72304
653.869	3.71028
655.797	3.69084
657.726	3.67604
659.655	3.65291
661.584	3.63188
663.513	3.60383
665.442	3.59085
667.37	3.56957
669.299	3.54416
671.228	3.51873
673.157	3.53572
675.086	3.56627
677.014	3.59319
678.943	3.60851
680.872	3.63376
682.801	3.65126
684.73	3.67542
686.658	3.6788
688.587	3.68604
690.516	3.68815
692.445	3.69791
694.374	3.69942
696.303	3.70869
698.231	3.70833
700.16	3.70772
702.089	3.69157
704.018	3.68544
705.947	3.67855
707.875	3.69825
709.804	3.71477
711.733	3.73385
713.662	3.74912
715.591	3.77372
717.52	3.78965
719.448	3.81375
721.377	3.81347
723.306	3.80561
725.235	3.79277
727.164	3.79934
729.092	3.79934
731.021	3.79204
732.95	3.77354
734.879	3.76748
736.808	3.76226
738.737	3.77015
740.665	3.7683
742.594	3.78864
744.523	3.79669
746.452	3.80389
748.381	3.80459
750.309	3.81055
752.238	3.79781
754.167	3.78213
756.096	3.75387
758.025	3.74391
759.954	3.74101
761.882	3.7476
763.811	3.74136
765.74	3.74066
767.669	3.74595
769.598	3.76012
771.526	3.76499
773.455	3.77685
775.384	3.77681
777.313	3.77758
779.242	3.7648
781.17	3.75683
783.099	3.74164
785.028	3.73665
786.957	3.72666
788.886	3.72221
790.815	3.71715
792.743	3.74241
794.672	3.76359
796.601	3.78598
798.53	3.79443
800.459	3.80456
802.387	3.81181
804.316	3.83125
806.245	3.83499
808.174	3.83184
810.103	3.81626
812.032	3.81466
813.96	3.81111
815.889	3.8093
817.818	3.79242
819.747	3.78982
821.676	3.7927
823.604	3.80342
825.533	3.79996
827.462	3.81417
829.391	3.81679
831.32	3.82214
833.249	3.81724
835.177	3.83399
837.106	3.85257
839.035	3.86904
840.964	3.86762
842.893	3.87568
844.821	3.88039
846.75	3.89487
848.679	3.88928
850.608	3.88481
852.537	3.87047
854.465	3.86669
856.394	3.85214
858.323	3.85605
860.252	3.84999
862.181	3.85498
864.11	3.84446
866.038	3.84338
867.967	3.84625
869.896	3.86497
871.825	3.85327
873.754	3.86291
875.682	3.88177
877.611	3.91789
879.54	3.95491
881.469	3.99677
883.398	4.02652
885.327	4.05863
887.255	4.08326
889.184	4.10256
891.113	4.10714
893.042	4.10882
894.971	4.07341
896.899	4.00808
898.828	3.91312
900.757	3.80782
902.686	3.6879
904.615	3.55597
906.544	3.41143
908.472	3.29317
910.401	3.17716
912.33	3.0756
914.259	2.98443
916.188	2.90342
918.116	2.82948
920.045	2.7694
921.974	2.72123
923.903	2.67602
925.832	2.63357
927.76	2.59379
929.689	2.55678
931.618	2.51971
933.547	2.48287
935.476	2.44626
937.405	2.41145
939.333	2.3774
941.262	2.34496
943.191	2.31345
945.12	2.28356
947.049	2.25546
948.977	2.22988
950.906	2.20662
952.835	2.18981
954.764	2.18676
956.693	2.20762
958.622	2.25353
960.55	2.31712
962.479	2.38691
964.408	2.45351
966.337	2.5085
968.266	2.54718
970.194	2.56747
972.123	2.56971
974.052	2.55379
975.981	2.51945
977.91	2.46572
979.839	2.39385
981.767	2.30714
983.696	2.21184
985.625	2.11553
987.554	2.02881
989.483	1.96133
991.411	1.91631
993.34	1.88551
995.269	1.85736
997.198	1.82
999.127	1.74899
1001.06	1.76221
1002.98	1.83569
1004.91	1.9777
1006.84	2.13629
1008.77	2.40788
1010.7	2.71199
1012.63	3.00186
1014.56	3.25528
1016.49	3.45954
1018.41	3.60888
1020.34	3.70038
1022.27	3.73467
1024.2	3.71225
1026.13	3.63586
1028.06	3.50802
1029.99	3.33562
1031.92	3.13253
1033.85	2.93132
1035.77	2.81903
1037.7	2.71589
1039.63	2.63966
1041.56	2.57633
1043.49	2.58914
1045.42	2.55575
1047.35	2.48838
1049.28	2.39959
1051.2	2.29772
1053.13	2.19241
1055.06	2.09228
1056.99	2.00601
1058.92	1.93847
1060.85	1.89329
1062.78	1.87036
1064.71	1.87179
1066.64	1.89072
1068.56	1.9438
1070.49	2.04928
1072.42	2.20642
1074.35	2.41437
1076.28	2.63463
1078.21	2.86138
1080.14	3.0741
1082.07	3.29058
1083.99	3.49205
1085.92	3.67498
1087.85	3.82146
1089.78	3.9375
1091.71	4.00781
1093.64	4.04598
1095.57	4.03787
1097.5	4.02227
1099.43	3.98718
1101.35	3.94779
1103.28	3.91909
1105.21	3.91445
1107.14	3.93124
1109.07	3.96685
1111	3.97467
1112.93	3.99344
1114.86	4.00243
1116.78	4.02034
1118.71	4.0151
1120.64	4.01044
1122.57	3.98767
1124.5	3.96462
1126.43	3.92558
1128.36	3.89948
1130.29	3.87725
1132.21	3.92579
1134.14	3.97688
1136.07	4.01813
1138	4.03188
1139.93	4.02489
1141.86	3.99613
1143.79	3.93741
1145.72	3.83503
1147.65	3.71121
1149.57	3.5461
1151.5	3.35436
1153.43	3.14305
1155.36	2.93498
1157.29	2.72504
1159.22	2.53441
1161.15	2.37068
1163.08	2.25546
1165	2.19184
1166.93	2.18971
1168.86	2.18909
1170.79	2.18572
1172.72	2.17992
1174.65	2.16792
1176.58	2.14905
1178.51	2.1221
1180.44	2.08745
1182.36	2.04627
1184.29	2.00161
1186.22	1.9568
1188.15	1.91671
1190.08	1.88557
1192.01	1.86705
1193.94	1.86161
1195.87	1.86858
1197.79	1.88556
1199.72	1.91076
1201.65	1.9412
1203.58	1.97763
1205.51	2.02188
1207.44	2.07769
1209.37	2.14051
1211.3	2.21766
1213.23	2.28253
1215.15	2.42975
1217.08	2.63182
1219.01	2.83812
1220.94	3.04991
1222.87	3.25621
1224.8	3.45759
1226.73	3.6356
1228.66	3.79999
1230.58	3.9215
1232.51	4.02259
1234.44	4.09333
1236.37	4.13521
1238.3	4.1383
1240.23	4.12323
1242.16	4.0821
1244.09	4.03003
1246.02	3.97367
1247.94	3.94561
1249.87	3.98882
1251.8	4.02506
1253.73	4.02788
1255.66	4.03666
1257.59	4.02876
1259.52	4.02727
1261.45	4.01363
1263.37	4.03245
1265.3	4.03496
1267.23	4.05931
1269.16	4.07643
1271.09	4.09808
1273.02	4.09636
1274.95	4.10241
1276.88	4.09161
1278.81	4.09771
1280.73	4.09459
1282.66	4.10248
1284.59	4.07985
1286.52	4.08534
1288.45	4.08366
1290.38	4.09495
1292.31	4.09251
1294.24	4.10293
1296.16	4.09997
1298.09	4.11887
1300.02	4.16205
1301.95	4.21777
1303.88	4.26206
1305.81	4.28717
1307.74	4.27425
1309.67	4.23816
1311.59	4.16461
1313.52	4.06386
1315.45	3.91647
1317.38	3.73489
1319.31	3.50056
1321.24	3.41312
1323.17	3.3372
1325.1	3.29475
1327.03	3.26091
1328.95	3.2603
1330.88	3.30989
1332.81	3.45358
1334.74	3.64678
1336.67	3.81116
1338.6	3.93727
1340.53	4.01054
1342.46	4.02621
1344.38	3.97609
1346.31	3.86027
1348.24	3.68385
1350.17	3.46251
1352.1	3.22068
1354.03	3.01767
1355.96	2.95066
1357.89	2.86895
1359.82	2.82344
1361.74	2.80888
1363.67	2.83925
1365.6	2.91689
1367.53	3.01987
1369.46	3.10316
1371.39	3.16722
1373.32	3.20924
1375.25	3.22331
1377.17	3.20846
1379.1	3.16362
1381.03	3.09437
1382.96	3.00637
1384.89	2.91662
1386.82	2.79805
1388.75	2.79909
1390.68	2.86164
1392.61	2.94987
1394.53	3.07504
1396.46	3.16608
1398.39	3.36672
1400.32	3.60163
1402.25	3.81955
1404.18	3.9882
1406.11	4.09442
1408.04	4.13014
1409.96	4.09028
1411.89	3.97733
1413.82	3.79639
1415.75	3.55858
1417.68	3.27666
1419.61	2.97384
1421.54	2.67742
1423.47	2.49263
1425.4	2.31278
1427.32	2.16534
1429.25	2.08548
1431.18	2.05343
1433.11	2.16911
1435.04	2.27248
1436.97	2.36072
1438.9	2.4394
1440.83	2.52214
1442.75	2.5965
1444.68	2.65396
1446.61	2.69296
1448.54	2.70959
1450.47	2.7032
1452.4	2.67505
1454.33	2.64337
1456.26	2.63321
1458.18	2.63451
1460.11	2.63668
1462.04	2.63551
1463.97	2.62891
1465.9	2.61508
1467.83	2.59114
1469.76	2.55925
1471.69	2.52141
1473.62	2.48092
1475.54	2.43392
1477.47	2.37007
1479.4	2.28954
1481.33	2.19572
1483.26	2.09257
1485.19	1.99168
1487.12	1.90927
1489.05	1.9031
1490.97	1.97214
1492.9	2.06109
1494.83	2.15238
1496.76	2.23692
1498.69	2.30951
1500.62	2.3666
1502.55	2.40489
1504.48	2.42448
1506.41	2.42611
1508.33	2.40982
1510.26	2.37456
1512.19	2.32139
1514.12	2.2514
1516.05	2.17237
1517.98	2.0936
1519.91	2.02812
1521.84	1.9902
1523.76	2.00319
1525.69	2.03087
1527.62	2.04745
1529.55	2.06021
1531.48	2.06901
1533.41	2.07462
1535.34	2.08035
1537.27	2.08493
1539.2	2.09269
1541.12	2.10221
1543.05	2.11933
1544.98	2.14121
1546.91	2.16598
1548.84	2.19133
1550.77	2.21868
1552.7	2.2432
1554.63	2.27133
1556.55	2.30061
1558.48	2.33212
1560.41	2.36793
1562.34	2.42893
1564.27	2.5067
1566.2	2.60085
1568.13	2.69905
1570.06	2.79918
1571.99	2.88916
1573.91	2.97359
1575.84	3.04439
1577.77	3.11928
1579.7	3.17902
1581.63	3.24874
1583.56	3.29079
1585.49	3.36057
1587.42	3.44814
1589.34	3.54218
1591.27	3.65366
1593.2	3.73589
1595.13	3.84268
1597.06	3.95599
1598.99	4.07688
1600.92	4.14966
1602.85	4.21479
1604.77	4.23833
1606.7	4.2668
1608.63	4.25741
1610.56	4.24139
1612.49	4.19558
1614.42	4.1528
1616.35	4.10803
1618.28	4.08667
1620.21	4.07307
1622.13	4.05967
1624.06	4.02687
1625.99	4.03005
1627.92	3.99876
1629.85	4.02279
1631.78	4.00346
1633.71	4.01068
1635.64	3.97469
1637.56	3.95169
1639.49	3.8895
1641.42	3.88801
1643.35	3.85177
1645.28	3.8613
1647.21	3.83441
1649.14	3.85472
1651.07	3.85878
1653	3.88985
1654.92	3.84632
1656.85	3.86075
1658.78	3.85543
1660.71	3.89475
1662.64	3.90519
1664.57	3.95637
1666.5	3.95597
1668.43	3.96373
1670.35	3.90747
1672.28	3.86389
1674.21	3.80602
1676.14	3.81007
1678.07	3.79236
1680	3.8115
1681.93	3.78615
1683.86	3.79465
1685.79	3.76325
1687.71	3.75456
1689.64	3.7069
1691.57	3.71912
1693.5	3.68761
1695.43	3.71044
1697.36	3.71758
1699.29	3.76827
1701.22	3.75091
1703.14	3.73479
1705.07	3.69558
1707	3.71018
1708.93	3.69509
1710.86	3.7359
1712.79	3.75093
1714.72	3.80245
1716.65	3.80541
1718.58	3.81906
1720.5	3.78536
1722.43	3.79236
1724.36	3.75085
1726.29	3.74953
1728.22	3.74278
1730.15	3.79102
1732.08	3.83479
1734.01	3.86622
1735.93	3.82242
1737.86	3.76155
1739.79	3.65932
1741.72	3.54627
1743.65	3.38985
1745.58	3.23633
1747.51	3.04274
1749.44	2.85037
1751.36	2.61503
1753.29	2.38664
1755.22	2.15261
1757.15	1.95799
1759.08	1.76242
1761.01	1.62799
1762.94	1.53215
1764.87	1.48356
1766.8	1.44726
1768.72	1.40187
1770.65	1.35699
1772.58	1.31614
1774.51	1.28123
1776.44	1.24813
1778.37	1.219
1780.3	1.19178
1782.23	1.16584
1784.15	1.14288
1786.08	1.12297
1788.01	1.10537
1789.94	1.09048
1791.87	1.07585
1793.8	1.06259
1795.73	1.05073
1797.66	1.04017
1799.59	1.03011
1801.51	1.02046
1803.44	1.01084
1805.37	1.00106
1807.3	0.991693
1809.23	0.983316
1811.16	0.975086
1813.09	0.967307
1815.02	0.959614
1816.94	0.951808
1818.87	0.94379
1820.8	0.935356
1822.73	0.925999
1824.66	0.915817
1826.59	0.905397
1828.52	0.894897
1830.45	0.883595
1832.38	0.871342
1834.3	0.85804
1836.23	0.843874
1838.16	0.828886
1840.09	0.813541
1842.02	0.798274
1843.95	0.783326
1845.88	0.768826
1847.81	0.755088
1849.73	0.741587
1851.66	0.729245
1853.59	0.718287
1855.52	0.708372
1857.45	0.69918
1859.38	0.691048
1861.31	0.684309
1863.24	0.678567
1865.17	0.673357
1867.09	0.668764
1869.02	0.664562
1870.95	0.660802
1872.88	0.657556
1874.81	0.654858
1876.74	0.652499
1878.67	0.650601
1880.6	0.649081
1882.52	0.647988
1884.45	0.647592
1886.38	0.648182
1888.31	0.649112
1890.24	0.650055
1892.17	0.651197
1894.1	0.652735
1896.03	0.654484
1897.95	0.65633
1899.88	0.658243
1901.81	0.660499
1903.74	0.663031
1905.67	0.665937
1907.6	0.669458
1909.53	0.673275
1911.46	0.677181
1913.39	0.681344
1915.31	0.685663
1917.24	0.690142
1919.17	0.694852
1921.1	0.699853
1923.03	0.705141
1924.96	0.710871
1926.89	0.717485
1928.82	0.724988
1930.74	0.733163
1932.67	0.742037
1934.6	0.751743
1936.53	0.762399
1938.46	0.773972
1940.39	0.786755
1942.32	0.801078
1944.25	0.816994
1946.18	0.834381
1948.1	0.852539
1950.03	0.870472
1951.96	0.886837
1953.89	0.900441
1955.82	0.9106
1957.75	0.917026
1959.68	0.919807
1961.61	0.919253
1963.53	0.915463
1965.46	0.908796
1967.39	0.899813
1969.32	0.889258
1971.25	0.878071
1973.18	0.86736
1975.11	0.858272
1977.04	0.851718
1978.97	0.847925
1980.89	0.846539
1982.82	0.846865
1984.75	0.848221
1986.68	0.84985
1988.61	0.851466
1990.54	0.853063
1992.47	0.854658
1994.4	0.856248
1996.32	0.85783
1998.25	0.859406
2000.18	0.861101
2002.11	0.863021
2004.04	0.865155
2005.97	0.867528
2007.9	0.870184
2009.83	0.873146
2011.76	0.876326
2013.68	0.879574
2015.61	0.882943
2017.54	0.88645
2019.47	0.890074
2021.4	0.893786
2023.33	0.897606
2025.26	0.901596
2027.19	0.905784
2029.11	0.910131
2031.04	0.914652
2032.97	0.919383
2034.9	0.924408
2036.83	0.929661
2038.76	0.935044
2040.69	0.940552
2042.62	0.946228
2044.54	0.952067
2046.47	0.958085
2048.4	0.964314
2050.33	0.970801
2052.26	0.977489
2054.19	0.984374
2056.12	0.991424
2058.05	0.998671
2059.98	1.00609
2061.9	1.01363
2063.83	1.0212
2065.76	1.0288
2067.69	1.03635
2069.62	1.04386
2071.55	1.0513
2073.48	1.0587
2075.41	1.06599
2077.33	1.07316
2079.26	1.08017
2081.19	1.08701
2083.12	1.09366
2085.05	1.10006
2086.98	1.10612
2088.91	1.11183
2090.84	1.11716
2092.77	1.12215
2094.69	1.12677
2096.62	1.13106
2098.55	1.13502
2100.48	1.13868
2102.41	1.142
2104.34	1.14503
2106.27	1.1477
2108.2	1.14998
2110.12	1.15175
2112.05	1.15297
2113.98	1.15358
2115.91	1.1536
2117.84	1.15298
2119.77	1.15182
2121.7	1.15016
2123.63	1.14812
2125.56	1.14576
2127.48	1.14321
2129.41	1.14055
2131.34	1.13785
2133.27	1.13513
2135.2	1.13242
2137.13	1.12967
2139.06	1.12686
2140.99	1.12388
2142.91	1.12067
2144.84	1.11715
2146.77	1.11329
2148.7	1.10901
2150.63	1.10433
2152.56	1.09926
2154.49	1.09385
2156.42	1.08816
2158.35	1.08226
2160.27	1.0762
2162.2	1.07007
2164.13	1.06391
2166.06	1.05777
2167.99	1.05165
2169.92	1.04561
2171.85	1.03966
2173.78	1.0338
2175.7	1.02804
2177.63	1.02237
2179.56	1.01679
2181.49	1.01128
2183.42	1.00584
2185.35	1.00047
2187.28	0.995196
2189.21	0.990048
2191.13	0.985062
2193.06	0.980285
2194.99	0.975705
2196.92	0.971297
2198.85	0.967002
2200.78	0.962788
2202.71	0.95863
2204.64	0.954498
2206.57	0.950364
2208.49	0.946199
2210.42	0.941957
2212.35	0.937618
2214.28	0.93316
2216.21	0.928581
2218.14	0.923908
2220.07	0.919179
2222	0.914442
2223.92	0.909764
2225.85	0.905191
2227.78	0.90075
2229.71	0.896439
2231.64	0.892261
2233.57	0.888227
2235.5	0.884364
2237.43	0.880671
2239.36	0.877107
2241.28	0.873631
2243.21	0.870183
2245.14	0.866711
2247.07	0.863167
2249	0.859496
2250.93	0.855644
2252.86	0.851571
2254.79	0.847224
2256.71	0.842579
2258.64	0.837614
2260.57	0.832345
2262.5	0.826819
2264.43	0.821141
2266.36	0.815453
2268.29	0.809898
2270.22	0.804582
2272.15	0.799568
2274.07	0.794852
2276	0.790396
2277.93	0.786109
2279.86	0.781889
2281.79	0.777605
2283.72	0.773118
2285.65	0.768285
2287.58	0.762998
2289.5	0.757173
2291.43	0.750795
2293.36	0.743892
2295.29	0.736555
2297.22	0.7289
2299.15	0.721106
2301.08	0.713362
2303.01	0.705866
2304.94	0.698761
2306.86	0.692168
2308.79	0.686107
2310.72	0.680576
2312.65	0.67553
2314.58	0.670927
2316.51	0.666697
2318.44	0.662798
2320.37	0.659141
2322.29	0.655633
2324.22	0.652159
2326.15	0.648663
2328.08	0.645089
2330.01	0.641399
2331.94	0.637586
2333.87	0.633766
2335.8	0.630004
2337.72	0.62634
2339.65	0.62279
2341.58	0.619406
2343.51	0.616189
2345.44	0.613188
2347.37	0.610443
2349.3	0.608035
2351.23	0.605978
2353.16	0.604297
2355.08	0.602942
2357.01	0.601851
2358.94	0.600934
2360.87	0.600168
2362.8	0.599499
2364.73	0.598897
2366.66	0.598354
2368.59	0.597885
2370.51	0.597392
2372.44	0.596795
2374.37	0.596029
2376.3	0.595077
2378.23	0.593896
2380.16	0.592492
2382.09	0.59085
2384.02	0.588984
2385.95	0.586858
2387.87	0.584489
2389.8	0.581865
2391.73	0.578979
2393.66	0.575805
2395.59	0.572352
2397.52	0.568613
2399.45	0.564616
2401.38	0.56038
2403.3	0.555958
2405.23	0.551373
2407.16	0.546658
2409.09	0.541823
2411.02	0.536902
2412.95	0.531913
2414.88	0.526892
2416.81	0.521857
2418.74	0.516849
2420.66	0.511877
2422.59	0.506958
2424.52	0.502093
2426.45	0.49729
2428.38	0.492541
2430.31	0.487873
2432.24	0.4833
2434.17	0.478863
2436.09	0.474584
2438.02	0.47049
2439.95	0.466573
2441.88	0.462839
2443.81	0.459274
2445.74	0.455887
2447.67	0.452673
2449.6	0.449642
2451.53	0.446782
2453.45	0.444094
2455.38	0.441552
2457.31	0.439149
2459.24	0.436868
2461.17	0.434723
2463.1	0.432711
2465.03	0.430866
2466.96	0.429199
2468.88	0.427734
2470.81	0.426468
2472.74	0.425408
2474.67	0.424531
2476.6	0.423833
2478.53	0.423292
2480.46	0.422896
2482.39	0.422609
2484.32	0.422402
2486.24	0.422218
2488.17	0.422013
2490.1	0.421721
2492.03	0.421298
2493.96	0.420695
2495.89	0.419904
2497.82	0.41891
2499.75	0.417732
2501.67	0.416384
2503.6	0.414915
2505.53	0.413376
2507.46	0.411836
2509.39	0.410351
2511.32	0.408992
2513.25	0.407797
2515.18	0.406797
2517.1	0.405989
2519.03	0.405357
2520.96	0.404852
2522.89	0.404429
2524.82	0.404019
2526.75	0.403574
2528.68	0.403036
2530.61	0.402385
2532.54	0.401593
2534.46	0.400656
2536.39	0.399564
2538.32	0.398344
2540.25	0.397011
2542.18	0.395599
2544.11	0.394135
2546.04	0.392664
2547.97	0.391192
2549.89	0.389728
2551.82	0.388252
2553.75	0.386757
2555.68	0.385227
2557.61	0.383669
2559.54	0.382088
2561.47	0.380518
2563.4	0.378989
2565.33	0.377551
2567.25	0.376229
2569.18	0.375046
2571.11	0.373989
2573.04	0.373054
2574.97	0.372203
2576.9	0.371398
2578.83	0.370588
2580.76	0.369728
2582.68	0.368747
2584.61	0.367595
2586.54	0.366225
2588.47	0.364637
2590.4	0.36284
2592.33	0.360893
2594.26	0.358861
2596.19	0.356827
2598.12	0.354855
2600.04	0.353012
2601.97	0.351328
2603.9	0.349837
2605.83	0.348544
2607.76	0.347471
2609.69	0.346623
2611.62	0.346018
2613.55	0.345655
2615.47	0.345525
2617.4	0.345573
2619.33	0.345743
2621.26	0.34594
2623.19	0.346084
2625.12	0.346086
2627.05	0.345891
2628.98	0.345452
2630.91	0.344756
2632.83	0.343791
2634.76	0.342577
2636.69	0.341147
2638.62	0.339571
2640.55	0.337919
2642.48	0.336295
2644.41	0.334794
2646.34	0.333507
2648.26	0.332482
2650.19	0.331753
2652.12	0.331308
2654.05	0.331125
2655.98	0.331161
2657.91	0.331386
2659.84	0.331762
2661.77	0.332291
2663.69	0.332971
2665.62	0.333811
2667.55	0.334791
2669.48	0.335906
2671.41	0.337133
2673.34	0.338459
2675.27	0.339856
2677.2	0.341316
2679.13	0.342823
2681.05	0.344377
2682.98	0.345973
2684.91	0.347627
2686.84	0.349343
2688.77	0.351142
2690.7	0.353042
2692.63	0.355073
2694.56	0.357251
2696.48	0.359597
2698.41	0.362106
2700.34	0.364772
2702.27	0.36757
2704.2	0.370485
2706.13	0.373483
2708.06	0.376554
2709.99	0.379678
2711.92	0.382852
2713.84	0.386067
2715.77	0.389343
2717.7	0.392687
2719.63	0.396134
2721.56	0.399713
2723.49	0.403472
2725.42	0.407441
2727.35	0.411641
2729.27	0.416052
2731.2	0.420648
2733.13	0.425378
2735.06	0.430191
2736.99	0.435016
2738.92	0.439806
2740.85	0.444516
2742.78	0.449124
2744.71	0.453609
2746.63	0.457967
2748.56	0.462201
2750.49	0.466332
2752.42	0.470386
2754.35	0.474412
2756.28	0.478456
2758.21	0.482579
2760.14	0.486813
2762.06	0.491174
2763.99	0.495665
2765.92	0.500297
2767.85	0.505071
2769.78	0.509999
2771.71	0.5151
2773.64	0.52041
2775.57	0.525951
2777.5	0.531744
2779.42	0.537809
2781.35	0.544181
2783.28	0.550889
2785.21	0.557958
2787.14	0.565399
2789.07	0.573209
2791	0.58136
2792.93	0.589816
2794.85	0.59851
2796.78	0.607386
2798.71	0.616357
2800.64	0.625294
2802.57	0.63404
2804.5	0.642485
2806.43	0.650578
2808.36	0.658338
2810.28	0.665837
2812.21	0.673191
2814.14	0.680552
2816.07	0.688092
2818	0.69595
2819.93	0.704258
2821.86	0.71314
2823.79	0.722681
2825.72	0.732937
2827.64	0.743971
2829.57	0.755842
2831.5	0.7686
2833.43	0.782247
2835.36	0.796726
2837.29	0.81198
2839.22	0.82797
2841.15	0.84465
2843.07	0.861971
2845	0.879858
2846.93	0.898187
2848.86	0.9168
2850.79	0.935528
2852.72	0.954194
2854.65	0.972654
2856.58	0.990847
2858.51	1.0087
2860.43	1.02621
2862.36	1.04342
2864.29	1.06054
2866.22	1.07778
2868.15	1.09543
2870.08	1.11372
2872.01	1.13279
2873.94	1.15262
2875.86	1.17302
2877.79	1.19368
2879.72	1.21425
2881.65	1.23436
2883.58	1.25387
2885.51	1.27314
2887.44	1.29337
2889.37	1.3163
2891.3	1.34319
2893.22	1.3737
2895.15	1.4064
2897.08	1.43946
2899.01	1.47138
2900.94	1.50099
2902.87	1.52754
2904.8	1.55048
2906.73	1.5695
2908.65	1.58438
2910.58	1.59515
2912.51	1.60196
2914.44	1.60538
2916.37	1.60636
2918.3	1.60655
2920.23	1.60814
2922.16	1.61366
2924.09	1.62492
2926.01	1.64233
2927.94	1.66509
2929.87	1.69254
2931.8	1.7241
2933.73	1.76009
2935.66	1.80063
2937.59	1.84606
2939.52	1.89665
2941.44	1.95279
2943.37	2.01366
2945.3	2.07911
2947.23	2.14865
2949.16	2.22319
2951.09	2.30318
2953.02	2.38903
2954.95	2.47663
2956.87	2.564
2958.8	2.64757
2960.73	2.72369
2962.66	2.79011
2964.59	2.84634
2966.52	2.89009
2968.45	2.92166
2970.38	2.94142
2972.31	2.9521
2974.23	2.95436
2976.16	2.95078
2978.09	2.94325
2980.02	2.93542
2981.95	2.92883
2983.88	2.92952
2985.81	2.93759
2987.74	2.95453
2989.66	2.97857
2991.59	3.00869
2993.52	3.04123
2995.45	3.08452
2997.38	3.1314
2999.31	3.18519
3001.24	3.24648
3003.17	3.31403
3005.1	3.37653
3007.02	3.43231
3008.95	3.48478
3010.88	3.54078
3012.81	3.61238
3014.74	3.68589
3016.67	3.75807
3018.6	3.81675
3020.53	3.86336
3022.45	3.90337
3024.38	3.9341
3026.31	3.95073
3028.24	3.97336
3030.17	3.99282
3032.1	4.00169
3034.03	4.00063
3035.96	3.99961
3037.89	3.98745
3039.81	3.95936
3041.74	3.92387
3043.67	3.8946
3045.6	3.86821
3047.53	3.85861
3049.46	3.8399
3051.39	3.81616
3053.32	3.78128
3055.24	3.74976
3057.17	3.72571
3059.1	3.71633
3061.03	3.70972
3062.96	3.71728
3064.89	3.71958
3066.82	3.72976
3068.75	3.73935
3070.68	3.75741
3072.6	3.76436
3074.53	3.76493
3076.46	3.76092
3078.39	3.76143
3080.32	3.75183
3082.25	3.75318
3084.18	3.75135
3086.11	3.75012
3088.03	3.74275
3089.96	3.74159
3091.89	3.75085
3093.82	3.76336
3095.75	3.76366
3097.68	3.76891
3099.61	3.77429
3101.54	3.78445
3103.46	3.78215
3105.39	3.77696
3107.32	3.76916
3109.25	3.7656
3111.18	3.76061
3113.11	3.75842
3115.04	3.74866
3116.97	3.74871
3118.9	3.75334
3120.82	3.75773
3122.75	3.75873
3124.68	3.77001
3126.61	3.78056
3128.54	3.79246
3130.47	3.79518
3132.4	3.79905
3134.33	3.79575
3136.25	3.80057
3138.18	3.7992
3140.11	3.80455
3142.04	3.81165
3143.97	3.81734
3145.9	3.81506
3147.83	3.8126
3149.76	3.80114
3151.69	3.80736
3153.61	3.82478
3155.54	3.84241
3157.47	3.84976
3159.4	3.858
3161.33	3.85831
3163.26	3.85879
3165.19	3.85316
3167.12	3.85075
3169.04	3.84263
3170.97	3.84581
3172.9	3.84271
3174.83	3.83532
3176.76	3.81957
3178.69	3.80543
3180.62	3.78882
3182.55	3.77768
3184.48	3.76952
3186.4	3.78066
3188.33	3.78713
3190.26	3.78533
3192.19	3.77694
3194.12	3.77496
3196.05	3.76474
3197.98	3.76071
3199.91	3.76849
3201.83	3.7819
3203.76	3.78422
3205.69	3.79331
3207.62	3.80611
3209.55	3.81642
3211.48	3.8145
3213.41	3.81568
3215.34	3.81285
3217.27	3.81638
3219.19	3.82064
3221.12	3.83162
3223.05	3.83747
3224.98	3.84114
3226.91	3.83838
3228.84	3.83191
3230.77	3.81974
3232.7	3.82769
3234.62	3.8434
3236.55	3.85314
3238.48	3.84667
3240.41	3.85224
3242.34	3.85671
3244.27	3.8459
3246.2	3.81703
3248.13	3.8024
3250.05	3.79989
3251.98	3.81118
3253.91	3.81612
3255.84	3.81634
3257.77	3.81275
3259.7	3.81469
3261.63	3.81469
3263.56	3.82098
3265.49	3.82798
3267.41	3.84186
3269.34	3.84252
3271.27	3.84072
3273.2	3.83629
3275.13	3.84069
3277.06	3.83224
3278.99	3.81434
3280.92	3.79161
3282.84	3.78936
3284.77	3.79199
3286.7	3.7827
3288.63	3.76414
3290.56	3.74983
3292.49	3.75057
3294.42	3.75699
3296.35	3.75029
3298.28	3.73588
3300.2	3.71844
3302.13	3.71725
3304.06	3.71802
3305.99	3.73404
3307.92	3.74996
3309.85	3.76361
3311.78	3.76353
3313.71	3.75972
3315.63	3.7501
3317.56	3.75298
3319.49	3.75078
3321.42	3.74534
3323.35	3.74166
3325.28	3.74389
3327.21	3.74335
3329.14	3.73929
3331.07	3.73084
3332.99	3.72864
3334.92	3.73223
3336.85	3.7532
3338.78	3.76965
3340.71	3.78514
3342.64	3.79019
3344.57	3.78736
3346.5	3.77612
3348.42	3.7702
3350.35	3.76027
3352.28	3.75509
3354.21	3.74633
3356.14	3.73809
3358.07	3.72384
3360	3.7209
3361.93	3.71693
3363.86	3.71724
3365.78	3.71602
3367.71	3.72155
3369.64	3.72395
3371.57	3.72558
3373.5	3.71684
3375.43	3.70613
3377.36	3.6928
3379.29	3.68711
3381.21	3.68675
3383.14	3.69275
3385.07	3.69442
3387	3.69814
3388.93	3.69895
3390.86	3.69931
3392.79	3.69108
3394.72	3.69088
3396.64	3.68756
3398.57	3.68323
3400.5	3.6756
3402.43	3.67031
3404.36	3.65642
3406.29	3.6441
3408.22	3.63267
3410.15	3.62476
3412.08	3.61735
3414	3.61778
3415.93	3.60954
3417.86	3.60706
3419.79	3.61523
3421.72	3.62462
3423.65	3.63034
3425.58	3.63833
3427.51	3.63399
3429.43	3.63568
3431.36	3.64031
3433.29	3.64676
3435.22	3.64729
3437.15	3.64633
3439.08	3.6435
3441.01	3.64817
3442.94	3.64601
3444.87	3.64568
3446.79	3.64175
3448.72	3.63608
3450.65	3.63038
3452.58	3.6386
3454.51	3.64891
3456.44	3.65865
3458.37	3.66108
3460.3	3.65575
3462.22	3.63861
3464.15	3.62982
3466.08	3.62063
3468.01	3.61621
3469.94	3.61068
3471.87	3.60365
3473.8	3.59638
3475.73	3.6043
3477.66	3.61921
3479.58	3.63393
3481.51	3.641
3483.44	3.65064
3485.37	3.65872
3487.3	3.66902
3489.23	3.67438
3491.16	3.67639
3493.09	3.65855
3495.01	3.63182
3496.94	3.60506
3498.87	3.58799
3500.8	3.56558
3502.73	3.55104
3504.66	3.53576
3506.59	3.5175
3508.52	3.50104
3510.45	3.4987
3512.37	3.49147
3514.3	3.47843
3516.23	3.46505
3518.16	3.45919
3520.09	3.45236
3522.02	3.44763
3523.95	3.43695
3525.88	3.43439
3527.8	3.42979
3529.73	3.42702
3531.66	3.42589
3533.59	3.4298
3535.52	3.42558
3537.45	3.41911
3539.38	3.40646
3541.31	3.38908
3543.23	3.37245
3545.16	3.35962
3547.09	3.34117
3549.02	3.31987
3550.95	3.28839
3552.88	3.25766
3554.81	3.22682
3556.74	3.20072
3558.67	3.17735
3560.59	3.16137
3562.52	3.14446
3564.45	3.13684
3566.38	3.13868
3568.31	3.15728
3570.24	3.17084
3572.17	3.17598
3574.1	3.18244
3576.02	3.19564
3577.95	3.2071
3579.88	3.21426
3581.81	3.21527
3583.74	3.20685
3585.67	3.191
3587.6	3.18225
3589.53	3.17513
3591.46	3.16043
3593.38	3.13672
3595.31	3.1143
3597.24	3.09374
3599.17	3.08214
3601.1	3.07159
3603.03	3.06012
3604.96	3.03767
3606.89	3.01858
3608.81	3.0145
3610.74	3.01344
3612.67	2.99732
3614.6	2.97661
3616.53	2.96201
3618.46	2.95567
3620.39	2.95643
3622.32	2.96703
3624.25	2.97829
3626.17	2.98776
3628.1	3.00084
3630.03	3.01487
3631.96	3.0128
3633.89	3.0037
3635.82	2.98843
3637.75	2.97615
3639.68	2.96567
3641.6	2.96804
3643.53	2.98046
3645.46	2.99102
3647.39	2.99427
3649.32	3.00709
3651.25	3.02707
3653.18	3.04205
3655.11	3.04771
3657.04	3.05695
3658.96	3.06216
3660.89	3.06837
3662.82	3.07239
3664.75	3.06331
3666.68	3.03488
3668.61	2.99824
3670.54	2.95339
3672.47	2.89714
3674.39	2.82327
3676.32	2.74245
3678.25	2.65418
3680.18	2.55534
3682.11	2.446
3684.04	2.32965
3685.97	2.1993
3687.9	2.05657
3689.83	1.91446
3691.75	1.78603
3693.68	1.66574
3695.61	1.56051
3697.54	1.46737
3699.47	1.38456
3701.4	1.31282
3703.33	1.25208
3705.26	1.1981
3707.18	1.14395
3709.11	1.09089
3711.04	1.04148
3712.97	0.996686
3714.9	0.956804
3716.83	0.921691
3718.76	0.88958
3720.69	0.858657
3722.61	0.829966
3724.54	0.805022
3726.47	0.78355
3728.4	0.763127
3730.33	0.742236
3732.26	0.722872
3734.19	0.705459
3736.12	0.689187
3738.05	0.673625
3739.97	0.658873
3741.9	0.644548
3743.83	0.630401
3745.76	0.616385
3747.69	0.603431
3749.62	0.591914
3751.55	0.581139
3753.48	0.570008
3755.4	0.558245
3757.33	0.546602
3759.26	0.53563
3761.19	0.525469
3763.12	0.515811
3765.05	0.506809
3766.98	0.498895
3768.91	0.491068
3770.84	0.483015
3772.76	0.475164
3774.69	0.467719
3776.62	0.460393
3778.55	0.453182
3780.48	0.446438
3782.41	0.440684
3784.34	0.435951
3786.27	0.431768
3788.19	0.427795
3790.12	0.423908
3792.05	0.4199
3793.98	0.415803
3795.91	0.411657
3797.84	0.407547
3799.77	0.403504
3801.7	0.399753
3803.63	0.396356
3805.55	0.392725
3807.48	0.388637
3809.41	0.384334
3811.34	0.379865
3813.27	0.375481
3815.2	0.371369
3817.13	0.367698
3819.06	0.364617
3820.98	0.361993
3822.91	0.359737
3824.84	0.357468
3826.77	0.354685
3828.7	0.351472
3830.63	0.34796
3832.56	0.344613
3834.49	0.342111
3836.42	0.340612
3838.34	0.339273
3840.27	0.337413
3842.2	0.335088
3844.13	0.33258
3846.06	0.330013
3847.99	0.327612
3849.92	0.325345
3851.85	0.323573
3853.77	0.322536
3855.7	0.321947
3857.63	0.321259
3859.56	0.320035
3861.49	0.318282
3863.42	0.316311
3865.35	0.314368
3867.28	0.312961
3869.2	0.312284
3871.13	0.311572
3873.06	0.310298
3874.99	0.308939
3876.92	0.307488
3878.85	0.306017
3880.78	0.30477
3882.71	0.303988
3884.64	0.303703
3886.56	0.304122
3888.49	0.304839
3890.42	0.305347
3892.35	0.305469
3894.28	0.305169
3896.21	0.304699
3898.14	0.304312
3900.07	0.304011
3901.99	0.303791
3903.92	0.303436
3905.85	0.302909
3907.78	0.30251
3909.71	0.302097
3911.64	0.301489
3913.57	0.300996
3915.5	0.300908
3917.43	0.301281
3919.35	0.301849
3921.28	0.302372
3923.21	0.302588
3925.14	0.302497
3927.07	0.302182
3929	0.301718
3930.93	0.301261
3932.86	0.300978
3934.78	0.300813
3936.71	0.300622
3938.64	0.300356
3940.57	0.300122
3942.5	0.299958
3944.43	0.299802
3946.36	0.299709
3948.29	0.29973
3950.22	0.299681
3952.14	0.299462
3954.07	0.299112
3956	0.298746
3957.93	0.298415
3959.86	0.298149
3961.79	0.297851
3963.72	0.297516
3965.65	0.297203
3967.57	0.29686
3969.5	0.296384
3971.43	0.295797
3973.36	0.295155
3975.29	0.294511
3977.22	0.293877
3979.15	0.293272
3981.08	0.292628
3983.01	0.291933
3984.93	0.291157
3986.86	0.290374
3988.79	0.289616
3990.72	0.288911
3992.65	0.288243
3994.58	0.287596
3996.51	0.28697
3998.44	0.286403
4000.36	0.285902
