# Supplementary material for: Effect of PVP on the characteristic of modified membranes made from waste PET bottles for humic acid removal
Source: F1000Res. 2017 Jun 16;6:668. Originally published 2017 May 12. [Version 2] doi: 10.12688/f1000research.11501.2 (PMC5482332; doi:10.12688/f1000research.11501.2)
Supplement: Raw data for comparison of IR spectra (500-2254 (1/cm)) of PET-1 and PET-3 [file f1000research-6-12867-s0001.tgz]

Archive with 1 entries (1 files):
- 1d71683e-293a-49de-8f19-8cd52daf8c8b_Dataset-2_Raw_data_for_comparable_of_IR_Spectra_of_PET-1_and_PET-3.xls
