# Supplementary material for: Effect of PVP on the characteristic of modified membranes made from waste PET bottles for humic acid removal
Source: F1000Res. 2017 Jun 16;6:668. Originally published 2017 May 12. [Version 2] doi: 10.12688/f1000research.11501.2 (PMC5482332; doi:10.12688/f1000research.11501.2)
Supplement: Raw data for comparison of IR spectra (500-2254 (1/cm)) of PET-1 and PET-3 [file f1000research-6-12867-s0001.tgz › 1d71683e-293a-49de-8f19-8cd52daf8c8b_Dataset-2_Raw_data_for_comparable_of_IR_Spectra_of_PET-1_and_PET-3.xls]

## Sheet: Sheet1
Wavenumber (1/cm)	Absorbance (a.u)
	PET-1	PET-3
501.49	3.0962	5.5683
503.42	3.0889	5.5683
505.35	3.0721	5.672
507.28	3.0575	5.5851
509.21	3.0519	5.5851
511.14	3.0643	5.5851
513.07	3.0763	5.5851
514.99	3.1067	5.5851
516.92	3.1381	5.8674
518.85	3.1754	5.8674
520.78	3.1766	5.8674
522.71	3.1833	5.6719
524.64	3.1969	5.6719
526.57	3.2165	5.6719
528.5	3.233	5.6719
530.42	3.2567	5.6719
532.35	3.2721	5.6719
534.28	3.2804	5.9249
536.21	3.2769	6.0368
538.14	3.2797	5.7581
540.07	3.2675	5.7581
542	3.2613	5.7581
543.93	3.2535	5.7581
545.85	3.2509	5.7581
547.78	3.2444	5.7581
549.71	3.2577	5.7581
551.64	3.2636	5.7643
553.57	3.262	5.7643
555.5	3.2431	5.7643
557.43	3.2475	5.7643
559.36	3.2545	5.7643
561.29	3.2658	5.7108
563.21	3.2767	5.9998
565.14	3.3031	6.1965
567.07	3.3189	6.0354
569	3.3523	5.9839
570.93	3.3756	5.9914
572.86	3.3958	6.2984
574.79	3.4073	6.1083
576.72	3.4232	5.86
578.64	3.4336	6.0374
580.57	3.4597	5.9123
582.5	3.4756	6.0147
584.43	3.4927	5.9899
586.36	3.4886	5.8817
588.29	3.4658	6.5931
590.22	3.4418	6.3973
592.15	3.4188	6.1077
594.08	3.3862	6.2811
596	3.3341	6.2743
597.93	3.2542	6.2112
599.86	3.1495	6.4071
601.79	3.1399	6.3235
603.72	3.1679	6.4627
605.65	3.1828	5.9692
607.58	3.217	5.9075
609.51	3.2583	6.4615
611.43	3.3057	6.4381
613.36	3.357	6.0218
615.29	3.4148	6.1233
617.22	3.4567	5.9649
619.15	3.4914	6.2927
621.08	3.5152	6.1888
623.01	3.5384	6.1308
624.94	3.5567	6.4634
626.87	3.5524	6.2784
628.79	3.526	6.0226
630.72	3.4815	6.0294
632.65	3.43	6.1314
634.58	3.4109	5.8213
636.51	3.4679	5.7119
638.44	3.5012	5.8549
640.37	3.5466	6.1187
642.3	3.6011	6.6746
644.22	3.63	6.4048
646.15	3.6587	7.3154
648.08	3.6883	6.192
650.01	3.7198	6.415
651.94	3.723	6.1091
653.87	3.7103	6.205
655.8	3.6908	6.0773
657.73	3.676	6.1015
659.66	3.6529	6.4972
661.58	3.6319	6.1949
663.51	3.6038	6.1303
665.44	3.5908	5.9255
667.37	3.5696	6.0324
669.3	3.5442	6.2107
671.23	3.5187	6.3417
673.16	3.5357	6.1552
675.09	3.5663	5.8624
677.01	3.5932	6.0762
678.94	3.6085	6.4996
680.87	3.6338	7.0628
682.8	3.6513	6.3165
684.73	3.6754	6.9223
686.66	3.6788	6.3166
688.59	3.686	6.664
690.52	3.6881	6.27
692.44	3.6979	6.1408
694.37	3.6994	6.2571
696.3	3.7087	6.0692
698.23	3.7083	5.9548
700.16	3.7077	6.1758
702.09	3.6916	6.3843
704.02	3.6854	6.2451
705.95	3.6786	6.3176
707.88	3.6982	6.4859
709.8	3.7148	6.3237
711.73	3.7339	6.2049
713.66	3.7491	6.4349
715.59	3.7737	6.4097
717.52	3.7896	6.2146
719.45	3.8137	6.2724
721.38	3.8135	6.4459
723.31	3.8056	6.5068
725.23	3.7928	6.3405
727.16	3.7993	6.8509
729.09	3.7993	6.2563
731.02	3.792	6.3317
732.95	3.7735	6.2469
734.88	3.7675	6.1041
736.81	3.7623	6.1259
738.74	3.7702	6.2647
740.67	3.7683	6.4275
742.59	3.7886	6.4492
744.52	3.7967	6.3827
746.45	3.8039	6.4367
748.38	3.8046	6.1201
750.31	3.8105	6.2188
752.24	3.7978	6.3661
754.17	3.7821	6.4003
756.1	3.7539	6.2603
758.02	3.7439	6.0636
759.95	3.741	6.0621
761.88	3.7476	6.3229
763.81	3.7414	6.3076
765.74	3.7407	6.1634
767.67	3.7459	6.0328
769.6	3.7601	6.0294
771.53	3.765	6.1353
773.46	3.7768	6.1679
775.38	3.7768	6.0738
777.31	3.7776	6.254
779.24	3.7648	6.1801
781.17	3.7568	6.1441
783.1	3.7416	6.2549
785.03	3.7366	6.3854
786.96	3.7267	6.6737
788.89	3.7222	6.3852
790.81	3.7171	6.1587
792.74	3.7424	6.0184
794.67	3.7636	6.1939
796.6	3.786	6.3804
798.53	3.7944	6.2786
800.46	3.8046	6.0618
802.39	3.8118	6.1755
804.32	3.8312	6.1072
806.25	3.835	5.9242
808.17	3.8318	5.9131
810.1	3.8163	5.8799
812.03	3.8147	5.922
813.96	3.8111	5.8312
815.89	3.8093	5.8597
817.82	3.7924	5.9308
819.75	3.7898	5.8669
821.68	3.7927	5.7536
823.6	3.8034	5.7574
825.53	3.8	5.79
827.46	3.8142	5.7977
829.39	3.8168	5.7676
831.32	3.8221	5.7499
833.25	3.8172	5.8344
835.18	3.834	5.8119
837.11	3.8526	5.7515
839.03	3.869	5.7295
840.96	3.8676	5.8234
842.89	3.8757	5.9321
844.82	3.8804	5.9548
846.75	3.8949	5.8765
848.68	3.8893	5.7824
850.61	3.8848	5.7114
852.54	3.8705	5.6945
854.47	3.8667	5.6282
856.39	3.8521	5.5251
858.32	3.8561	5.4869
860.25	3.85	5.4901
862.18	3.855	5.4895
864.11	3.8445	5.5295
866.04	3.8434	5.6255
867.97	3.8463	5.761
869.9	3.865	6.0301
871.82	3.8533	6.1305
873.75	3.8629	6.0328
875.68	3.8818	5.8304
877.61	3.9179	5.5471
879.54	3.9549	5.3617
881.47	3.9968	5.1836
883.4	4.0265	5.0694
885.33	4.0586	4.9872
887.26	4.0833	4.923
889.18	4.1026	4.8826
891.11	4.1071	4.8495
893.04	4.1088	4.8287
894.97	4.0734	4.8195
896.9	4.0081	4.8008
898.83	3.9131	4.7717
900.76	3.8078	4.7318
902.69	3.6879	4.6794
904.61	3.556	4.6128
906.54	3.4114	4.5427
908.47	3.2932	4.4698
910.4	3.1772	4.4113
912.33	3.0756	4.3682
914.26	2.9844	4.3324
916.19	2.9034	4.3024
918.12	2.8295	4.278
920.05	2.7694	4.2579
921.97	2.7212	4.2459
923.9	2.676	4.2355
925.83	2.6336	4.2238
927.76	2.5938	4.2162
929.69	2.5568	4.2102
931.62	2.5197	4.2042
933.55	2.4829	4.2004
935.48	2.4463	4.1912
937.4	2.4114	4.1775
939.33	2.3774	4.1637
941.26	2.345	4.1525
943.19	2.3135	4.1407
945.12	2.2836	4.1312
947.05	2.2555	4.1259
948.98	2.2299	4.1237
950.91	2.2066	4.1258
952.84	2.1898	4.1301
954.76	2.1868	4.139
956.69	2.2076	4.1551
958.62	2.2535	4.1765
960.55	2.3171	4.2104
962.48	2.3869	4.2603
964.41	2.4535	4.3249
966.34	2.5085	4.4136
968.27	2.5472	4.5285
970.19	2.5675	4.6507
972.12	2.5697	4.717
974.05	2.5538	4.6794
975.98	2.5194	4.5587
977.91	2.4657	4.43
979.84	2.3938	4.3251
981.77	2.3071	4.2547
983.7	2.2118	4.2166
985.62	2.1155	4.206
987.55	2.0288	4.2093
989.48	1.9613	4.2049
991.41	1.9163	4.1879
993.34	1.8855	4.1726
995.27	1.8574	4.1723
997.2	1.82	4.1857
999.13	1.749	4.2057
1001.1	1.7622	4.2265
1003	1.8357	4.2491
1004.9	1.9777	4.2788
1006.8	2.1363	4.3284
1008.8	2.4079	4.4153
1010.7	2.712	4.565
1012.6	3.0019	4.8365
1014.6	3.2553	5.2991
1016.5	3.4595	6.0181
1018.4	3.6089	6.5003
1020.3	3.7004	6.6263
1022.3	3.7347	6.7789
1024.2	3.7123	6.1494
1026.1	3.6359	5.4061
1028.1	3.508	5.0386
1030	3.3356	4.8885
1031.9	3.1325	4.8464
1033.8	2.9313	4.8534
1035.8	2.819	4.8975
1037.7	2.7159	4.9489
1039.6	2.6397	4.979
1041.6	2.5763	4.9871
1043.5	2.5891	4.9626
1045.4	2.5558	4.8949
1047.3	2.4884	4.8188
1049.3	2.3996	4.7404
1051.2	2.2977	4.643
1053.1	2.1924	4.5565
1055.1	2.0923	4.4968
1057	2.006	4.4611
1058.9	1.9385	4.4481
1060.8	1.8933	4.4514
1062.8	1.8704	4.4699
1064.7	1.8718	4.5018
1066.6	1.8907	4.5497
1068.6	1.9438	4.6108
1070.5	2.0493	4.6911
1072.4	2.2064	4.7995
1074.4	2.4144	4.9254
1076.3	2.6346	5.0621
1078.2	2.8614	5.2183
1080.1	3.0741	5.4003
1082.1	3.2906	5.6984
1084	3.492	6.2022
1085.9	3.675	6.4332
1087.9	3.8215	6.3413
1089.8	3.9375	6.4762
1091.7	4.0078	6.6092
1093.6	4.046	6.5898
1095.6	4.0379	6.5597
1097.5	4.0223	6.3548
1099.4	3.9872	6.3729
1101.4	3.9478	6.5895
1103.3	3.9191	6.2065
1105.2	3.9144	6.2602
1107.1	3.9312	6.3898
1109.1	3.9669	6.2829
1111	3.9747	6.3473
1112.9	3.9934	6.5898
1114.9	4.0024	6.5898
1116.8	4.0203	6.5898
1118.7	4.0151	6.5898
1120.6	4.0104	6.513
1122.6	3.9877	6.4157
1124.5	3.9646	6.5898
1126.4	3.9256	6.6685
1128.4	3.8995	6.3546
1130.3	3.8773	6.3749
1132.2	3.9258	6.4671
1134.1	3.9769	6.6441
1136.1	4.0181	6.5898
1138	4.0319	6.5898
1139.9	4.0249	6.3913
1141.9	3.9961	6.3913
1143.8	3.9374	6.2319
1145.7	3.835	6.1272
1147.6	3.7112	5.7332
1149.6	3.5461	5.4447
1151.5	3.3544	5.2415
1153.4	3.1431	5.0659
1155.4	2.935	4.9309
1157.3	2.725	4.8302
1159.2	2.5344	4.7497
1161.1	2.3707	4.6874
1163.1	2.2555	4.6585
1165	2.1918	4.6531
1166.9	2.1897	4.6636
1168.9	2.1891	4.695
1170.8	2.1857	4.7381
1172.7	2.1799	4.7881
1174.6	2.1679	4.8251
1176.6	2.149	4.8269
1178.5	2.1221	4.8116
1180.4	2.0875	4.7878
1182.4	2.0463	4.7398
1184.3	2.0016	4.7023
1186.2	1.9568	4.6802
1188.2	1.9167	4.6628
1190.1	1.8856	4.652
1192	1.8671	4.6506
1193.9	1.8616	4.6696
1195.9	1.8686	4.6949
1197.8	1.8856	4.7253
1199.7	1.9108	4.7693
1201.7	1.9412	4.8178
1203.6	1.9776	4.8683
1205.5	2.0219	4.9309
1207.4	2.0777	4.9967
1209.4	2.1405	5.0746
1211.3	2.2177	5.144
1213.2	2.2825	5.2323
1215.2	2.4297	5.3168
1217.1	2.6318	5.4103
1219	2.8381	5.5258
1220.9	3.0499	5.7035
1222.9	3.2562	5.9846
1224.8	3.4576	6.2242
1226.7	3.6356	6.1652
1228.7	3.8	6.1235
1230.6	3.9215	6.3287
1232.5	4.0226	6.492
1234.4	4.0933	6.2242
1236.4	4.1352	6.1652
1238.3	4.1383	6.1235
1240.2	4.1232	6.3287
1242.2	4.0821	6.492
1244.1	4.03	6.2242
1246	3.9737	6.1652
1247.9	3.9456	6.1235
1249.9	3.9888	6.3287
1251.8	4.0251	6.492
1253.7	4.0279	6.2242
1255.7	4.0367	6.1652
1257.6	4.0288	6.1235
1259.5	4.0273	6.3287
1261.4	4.0136	6.492
1263.4	4.0324	6.2242
1265.3	4.035	6.1652
1267.2	4.0593	6.1235
1269.2	4.0764	6.3287
1271.1	4.0981	6.492
1273	4.0964	6.2242
1274.9	4.1024	6.1652
1276.9	4.0916	6.1235
1278.8	4.0977	6.3287
1280.7	4.0946	6.492
1282.7	4.1025	6.3315
1284.6	4.0798	6.3315
1286.5	4.0853	6.3315
1288.4	4.0837	6.3315
1290.4	4.095	6.32
1292.3	4.0925	6.4299
1294.2	4.1029	6.439
1296.2	4.1	6.44
1298.1	4.1189	6.45
1300	4.1621	6.32
1302	4.2178	6.2747
1303.9	4.2621	6.2747
1305.8	4.2872	6.2747
1307.7	4.2742	6.2747
1309.7	4.2382	6.2747
1311.6	4.1646	6.2747
1313.5	4.0639	6.0183
1315.5	3.9165	5.8333
1317.4	3.7349	5.6745
1319.3	3.5006	5.5562
1321.2	3.4131	5.4496
1323.2	3.3372	5.3725
1325.1	3.2947	5.2759
1327	3.2609	5.1761
1329	3.2603	5.1244
1330.9	3.3099	5.1206
1332.8	3.4536	5.1949
1334.7	3.6468	5.3874
1336.7	3.8112	5.7535
1338.6	3.9373	6.6617
1340.5	4.0105	6.4729
1342.5	4.0262	6.8199
1344.4	3.9761	7.055
1346.3	3.8603	7.0403
1348.2	3.6838	6.1868
1350.2	3.4625	5.6343
1352.1	3.2207	5.2725
1354	3.0177	5.0685
1356	2.9507	4.9636
1357.9	2.8689	4.9095
1359.8	2.8234	4.9019
1361.7	2.8089	4.9301
1363.7	2.8392	5.0056
1365.6	2.9169	5.1486
1367.5	3.0199	5.3108
1369.5	3.1032	5.4775
1371.4	3.1672	5.6233
1373.3	3.2092	5.6603
1375.2	3.2233	5.5862
1377.2	3.2085	5.4878
1379.1	3.1636	5.4184
1381	3.0944	5.3756
1383	3.0064	5.371
1384.9	2.9166	5.361
1386.8	2.798	5.3562
1388.7	2.7991	5.3321
1390.7	2.8616	5.293
1392.6	2.9499	5.2689
1394.5	3.075	5.2761
1396.5	3.1661	5.3248
1398.4	3.3667	5.4001
1400.3	3.6016	5.5147
1402.2	3.8196	5.6911
1404.2	3.9882	5.9123
1406.1	4.0944	6.3336
1408	4.1301	6.8325
1410	4.0903	7.1845
1411.9	3.9773	6.9728
1413.8	3.7964	6.7598
1415.8	3.5586	6.3851
1417.7	3.2767	5.9426
1419.6	2.9738	5.5873
1421.5	2.6774	5.3749
1423.5	2.4926	5.3284
1425.4	2.3128	5.3308
1427.3	2.1653	5.297
1429.3	2.0855	5.2385
1431.2	2.0534	5.1765
1433.1	2.1691	5.169
1435	2.2725	5.2188
1437	2.3607	5.3103
1438.9	2.4394	5.4728
1440.8	2.5221	5.5984
1442.8	2.5965	5.7352
1444.7	2.654	5.8382
1446.6	2.693	5.8837
1448.5	2.7096	5.878
1450.5	2.7032	5.7727
1452.4	2.675	5.6978
1454.3	2.6434	5.6601
1456.3	2.6332	5.6938
1458.2	2.6345	5.6629
1460.1	2.6367	5.617
1462	2.6355	5.6955
1464	2.6289	5.7775
1465.9	2.6151	5.8802
1467.8	2.5911	5.9248
1469.8	2.5592	5.929
1471.7	2.5214	5.9978
1473.6	2.4809	5.8034
1475.5	2.4339	5.4615
1477.5	2.3701	5.2813
1479.4	2.2895	5.1523
1481.3	2.1957	5.0779
1483.3	2.0926	5.0132
1485.2	1.9917	4.9755
1487.1	1.9093	4.9714
1489	1.9031	4.996
1491	1.9721	5.0428
1492.9	2.0611	5.0787
1494.8	2.1524	5.112
1496.8	2.2369	5.1565
1498.7	2.3095	5.2226
1500.6	2.3666	5.3031
1502.5	2.4049	5.4317
1504.5	2.4245	5.5888
1506.4	2.4261	5.7497
1508.3	2.4098	5.5338
1510.3	2.3746	5.206
1512.2	2.3214	5.0791
1514.1	2.2514	4.9995
1516	2.1724	4.968
1518	2.0936	4.9687
1519.9	2.0281	4.9539
1521.8	1.9902	4.9682
1523.8	2.0032	5.019
1525.7	2.0309	5.0247
1527.6	2.0475	5.0267
1529.6	2.0602	5.0387
1531.5	2.069	5.0379
1533.4	2.0746	5.0449
1535.3	2.0803	5.043
1537.3	2.0849	5.0317
1539.2	2.0927	5.0354
1541.1	2.1022	5.0751
1543.1	2.1193	5.1202
1545	2.1412	5.1531
1546.9	2.166	5.1511
1548.8	2.1913	5.1471
1550.8	2.2187	5.1545
1552.7	2.2432	5.1736
1554.6	2.2713	5.2097
1556.6	2.3006	5.2553
1558.5	2.3321	5.2905
1560.4	2.3679	5.2968
1562.3	2.4289	5.3428
1564.3	2.5067	5.3807
1566.2	2.6008	5.4123
1568.1	2.699	5.4536
1570.1	2.7992	5.5105
1572	2.8892	5.5535
1573.9	2.9736	6.0165
1575.8	3.0444	6.0165
1577.8	3.1193	6.0165
1579.7	3.179	6.0165
1581.6	3.2487	6.0165
1583.6	3.2908	6.4464
1585.5	3.3606	6.4464
1587.4	3.4481	6.4464
1589.3	3.5422	6.4464
1591.3	3.6537	6.4464
1593.2	3.7359	6.4464
1595.1	3.8427	6.4464
1597.1	3.956	6.5275
1599	4.0769	6.5275
1600.9	4.1497	6.5416
1602.8	4.2148	6.5371
1604.8	4.2383	6.5202
1606.7	4.2668	6.5166
1608.6	4.2574	6.5166
1610.6	4.2414	6.5166
1612.5	4.1956	6.5166
1614.4	4.1528	6.5166
1616.3	4.108	6.5166
1618.3	4.0867	6.5166
1620.2	4.0731	6.4875
1622.1	4.0597	6.4875
1624.1	4.0269	6.4875
1626	4.0301	6.4875
1627.9	3.9988	6.4875
1629.8	4.0228	6.4875
1631.8	4.0035	6.5361
1633.7	4.0107	6.5361
1635.6	3.9747	6.5361
1637.6	3.9517	6.5621
1639.5	3.8895	6.4545
1641.4	3.888	6.4545
1643.4	3.8518	6.4545
1645.3	3.8613	6.4545
1647.2	3.8344	6.4545
1649.1	3.8547	6.4545
1651.1	3.8588	6.4545
1653	3.8898	6.4545
1654.9	3.8463	6.2519
1656.9	3.8607	6.2519
1658.8	3.8554	6.2519
1660.7	3.8947	6.2519
1662.6	3.9052	6.2519
1664.6	3.9564	6.4384
1666.5	3.956	6.4384
1668.4	3.9637	6.4384
1670.4	3.9075	6.4384
1672.3	3.8639	6.4384
1674.2	3.806	6.3125
1676.1	3.8101	6.3125
1678.1	3.7924	6.3125
1680	3.8115	6.3125
1681.9	3.7862	6.3125
1683.9	3.7947	6.3125
1685.8	3.7632	6.3125
1687.7	3.7546	6.3743
1689.6	3.7069	6.3743
1691.6	3.7191	6.3743
1693.5	3.6876	6.261
1695.4	3.7104	6.261
1697.4	3.7176	6.261
1699.3	3.7683	6.261
1701.2	3.7509	6.261
1703.1	3.7348	6.261
1705.1	3.6956	6.3315
1707	3.7102	6.3315
1708.9	3.6951	6.3315
1710.9	3.7359	6.3315
1712.8	3.7509	6.3315
1714.7	3.8024	6.3315
1716.6	3.8054	6.4153
1718.6	3.8191	6.4509
1720.5	3.7854	5.9051
1722.4	3.7924	5.9051
1724.4	3.7508	5.9051
1726.3	3.7495	6.4153
1728.2	3.7428	6.4509
1730.1	3.791	5.9051
1732.1	3.8348	5.9051
1734	3.8662	5.9051
1735.9	3.8224	6.4153
1737.9	3.7616	6.4509
1739.8	3.6593	5.9051
1741.7	3.5463	5.9051
1743.6	3.3898	5.9051
1745.6	3.2363	5.9051
1747.5	3.0427	5.5317
1749.4	2.8504	5.2136
1751.4	2.615	4.9734
1753.3	2.3866	4.8178
1755.2	2.1526	4.7284
1757.2	1.958	4.6752
1759.1	1.7624	4.6196
1761	1.628	4.584
1762.9	1.5321	4.5575
1764.9	1.4836	4.5286
1766.8	1.4473	4.5127
1768.7	1.4019	4.5029
1770.7	1.357	4.4954
1772.6	1.3161	4.4961
1774.5	1.2812	4.4753
1776.4	1.2481	4.4595
1778.4	1.219	4.4548
1780.3	1.1918	4.4539
1782.2	1.1658	4.4478
1784.2	1.1429	4.4409
1786.1	1.123	4.4415
1788	1.1054	4.4392
1789.9	1.0905	4.4412
1791.9	1.0759	4.4527
1793.8	1.0626	4.4584
1795.7	1.0507	4.4525
1797.7	1.0402	4.4526
1799.6	1.0301	4.4571
1801.5	1.0205	4.4638
1803.4	1.0108	4.4606
1805.4	1.0011	4.4595
1807.3	0.99169	4.4643
1809.2	0.98332	4.471
1811.2	0.97509	4.4746
1813.1	0.96731	4.4721
1815	0.95961	4.469
1816.9	0.95181	4.4691
1818.9	0.94379	4.4722
1820.8	0.93536	4.4729
1822.7	0.926	4.4751
1824.7	0.91582	4.4811
1826.6	0.9054	4.4803
1828.5	0.8949	4.4779
1830.4	0.88359	4.4791
1832.4	0.87134	4.4676
1834.3	0.85804	4.4601
1836.2	0.84387	4.4575
1838.2	0.82889	4.4524
1840.1	0.81354	4.4435
1842	0.79827	4.4383
1843.9	0.78333	4.4414
1845.9	0.76883	4.4328
1847.8	0.75509	4.4193
1849.7	0.74159	4.4108
1851.7	0.72925	4.4024
1853.6	0.71829	4.3956
1855.5	0.70837	4.3919
1857.4	0.69918	4.3914
1859.4	0.69105	4.3882
1861.3	0.68431	4.384
1863.2	0.67857	4.3823
1865.2	0.67336	4.3842
1867.1	0.66876	4.3909
1869	0.66456	4.3956
1871	0.6608	4.3868
1872.9	0.65756	4.3802
1874.8	0.65486	4.3815
1876.7	0.6525	4.3847
1878.7	0.6506	4.39
1880.6	0.64908	4.3934
1882.5	0.64799	4.3936
1884.5	0.64759	4.397
1886.4	0.64818	4.4016
1888.3	0.64911	4.4061
1890.2	0.65005	4.4129
1892.2	0.6512	4.4149
1894.1	0.65273	4.4185
1896	0.65448	4.423
1898	0.65633	4.4264
1899.9	0.65824	4.4329
1901.8	0.6605	4.4379
1903.7	0.66303	4.4416
1905.7	0.66594	4.4489
1907.6	0.66946	4.4595
1909.5	0.67327	4.4658
1911.5	0.67718	4.4665
1913.4	0.68134	4.4697
1915.3	0.68566	4.4799
1917.2	0.69014	4.4914
1919.2	0.69485	4.5009
1921.1	0.69985	4.5041
1923	0.70514	4.5119
1925	0.71087	4.5163
1926.9	0.71749	4.5189
1928.8	0.72499	4.5275
1930.7	0.73316	4.5366
1932.7	0.74204	4.5454
1934.6	0.75174	4.5585
1936.5	0.7624	4.5727
1938.5	0.77397	4.5836
1940.4	0.78676	4.5926
1942.3	0.80108	4.6022
1944.2	0.81699	4.6175
1946.2	0.83438	4.6298
1948.1	0.85254	4.6465
1950	0.87047	4.662
1952	0.88684	4.6766
1953.9	0.90044	4.6957
1955.8	0.9106	4.7171
1957.7	0.91703	4.7341
1959.7	0.91981	4.7465
1961.6	0.91925	4.7542
1963.5	0.91546	4.7513
1965.5	0.9088	4.7372
1967.4	0.89981	4.7234
1969.3	0.88926	4.709
1971.3	0.87807	4.6991
1973.2	0.86736	4.6908
1975.1	0.85827	4.6851
1977	0.85172	4.6802
1979	0.84793	4.6779
1980.9	0.84654	4.6782
1982.8	0.84686	4.6825
1984.8	0.84822	4.6861
1986.7	0.84985	4.6882
1988.6	0.85147	4.6904
1990.5	0.85306	4.6948
1992.5	0.85466	4.6972
1994.4	0.85625	4.6952
1996.3	0.85783	4.6962
1998.3	0.85941	4.6995
2000.2	0.8611	4.6991
2002.1	0.86302	4.7012
2004	0.86515	4.7054
2006	0.86753	4.7068
2007.9	0.87018	4.7068
2009.8	0.87315	4.7132
2011.8	0.87633	4.72
2013.7	0.87957	4.7207
2015.6	0.88294	4.7257
2017.5	0.88645	4.7352
2019.5	0.89007	4.7371
2021.4	0.89379	4.7422
2023.3	0.89761	4.7507
2025.3	0.9016	4.7523
2027.2	0.90578	4.7546
2029.1	0.91013	4.7576
2031	0.91465	4.7608
2033	0.91938	4.7695
2034.9	0.92441	4.7788
2036.8	0.92966	4.7835
2038.8	0.93504	4.7881
2040.7	0.94055	4.7951
2042.6	0.94623	4.8
2044.5	0.95207	4.8021
2046.5	0.95809	4.8063
2048.4	0.96431	4.818
2050.3	0.9708	4.8257
2052.3	0.97749	4.8288
2054.2	0.98437	4.8311
2056.1	0.99142	4.8393
2058	0.99867	4.8478
2060	1.0061	4.8568
2061.9	1.0136	4.8718
2063.8	1.0212	4.883
2065.8	1.0288	4.888
2067.7	1.0364	4.8899
2069.6	1.0439	4.8944
2071.5	1.0513	4.9078
2073.5	1.0587	4.9164
2075.4	1.066	4.926
2077.3	1.0732	4.9316
2079.3	1.0802	4.9326
2081.2	1.087	4.9418
2083.1	1.0937	4.9566
2085.1	1.1001	4.9612
2087	1.1061	4.9674
2088.9	1.1118	4.9808
2090.8	1.1172	4.9898
2092.8	1.1221	4.9855
2094.7	1.1268	4.9868
2096.6	1.1311	4.9904
2098.6	1.135	5
2100.5	1.1387	5.0075
2102.4	1.142	5.0168
2104.3	1.145	5.0225
2106.3	1.1477	5.0154
2108.2	1.15	5.0112
2110.1	1.1517	5.0157
2112.1	1.153	5.0315
2114	1.1536	5.031
2115.9	1.1536	5.0293
2117.8	1.153	5.046
2119.8	1.1518	5.0531
2121.7	1.1502	5.0439
2123.6	1.1481	5.0377
2125.6	1.1458	5.0406
2127.5	1.1432	5.0458
2129.4	1.1405	5.0425
2131.3	1.1378	5.0253
2133.3	1.1351	5.0288
2135.2	1.1324	5.0452
2137.1	1.1297	5.0475
2139.1	1.1269	5.0433
2141	1.1239	5.0408
2142.9	1.1207	5.0369
2144.8	1.1172	5.0322
2146.8	1.1133	5.027
2148.7	1.109	5.0275
2150.6	1.1043	5.0307
2152.6	1.0993	5.0372
2154.5	1.0939	5.0361
2156.4	1.0882	5.0262
2158.3	1.0823	5.0198
2160.3	1.0762	5.0171
2162.2	1.0701	5.0166
2164.1	1.0639	5.0091
2166.1	1.0578	4.9969
2168	1.0517	4.9913
2169.9	1.0456	4.993
2171.8	1.0397	4.9974
2173.8	1.0338	4.9996
2175.7	1.028	4.996
2177.6	1.0224	4.9925
2179.6	1.0168	4.9909
2181.5	1.0113	4.9921
2183.4	1.0058	4.9908
2185.3	1.0005	4.9799
2187.3	0.9952	4.9737
2189.2	0.99005	4.9763
2191.1	0.98506	4.9638
2193.1	0.98028	4.9605
2195	0.97571	4.9701
2196.9	0.9713	4.9704
2198.9	0.967	4.9628
2200.8	0.96279	4.96
2202.7	0.95863	4.9561
2204.6	0.9545	4.9566
2206.6	0.95036	4.9637
2208.5	0.9462	4.961
2210.4	0.94196	4.9505
2212.4	0.93762	4.9472
2214.3	0.93316	4.9475
2216.2	0.92858	4.9476
2218.1	0.92391	4.9465
2220.1	0.91918	4.9398
2222	0.91444	4.9413
2223.9	0.90976	4.9426
2225.9	0.90519	4.9374
2227.8	0.90075	4.9339
2229.7	0.89644	4.9314
2231.6	0.89226	4.9229
2233.6	0.88823	4.9247
2235.5	0.88436	4.9328
2237.4	0.88067	4.933
2239.4	0.87711	4.9324
2241.3	0.87363	4.924
2243.2	0.87018	4.9192
2245.1	0.86671	4.9186
2247.1	0.86317	4.9241
2249	0.8595	4.9271
2250.9	0.85564	4.9226
2252.9	0.85157	4.9166
2254.8	0.84722	4.9167
