# Supplementary material for: Effect of PVP on the characteristic of modified membranes made from waste PET bottles for humic acid removal
Source: F1000Res. 2017 Jun 16;6:668. Originally published 2017 May 12. [Version 2] doi: 10.12688/f1000research.11501.2 (PMC5482332; doi:10.12688/f1000research.11501.2)
Supplement: Raw data for flux and rejection of humic acid [file f1000research-6-12867-s0002.tgz]

Archive with 1 entries (1 files):
- 2882c80c-e284-4985-a094-d8c454946c4c_Dataset-3-Raw_data_for_flux_and_rejection_of_humic_acid_solution.xls
