# Supplementary material for: Effect of PVP on the characteristic of modified membranes made from waste PET bottles for humic acid removal
Source: F1000Res. 2017 Jun 16;6:668. Originally published 2017 May 12. [Version 2] doi: 10.12688/f1000research.11501.2 (PMC5482332; doi:10.12688/f1000research.11501.2)
Supplement: Raw data for flux and rejection of humic acid [file f1000research-6-12867-s0002.tgz › 2882c80c-e284-4985-a094-d8c454946c4c_Dataset-3-Raw_data_for_flux_and_rejection_of_humic_acid_solution.xls]

## Sheet: Sheet1
Dataset 1: Humic Acid flux in Figure 8
Membrane	Run	Filtration time; t (hr)	Permeate Volume; v (liter)	Membrane surface area; A (m2)	Pressure (bar)	Flux (l/m2.hr)	Flux (l/m2.hr) Average
PET-1	1	0.167	0.02489	0.00152	1	98.0539	97.4236
	2	0.167	0.02496	0.00152	1	98.3297
	3	0.167	0.02434	0.00152	1	95.8872
PET-2	1	0.167	0.02022	0.00152	1	79.6565	81.4161
	2	0.167	0.02101	0.00152	1	82.7687
	3	0.167	0.02077	0.00152	1	81.8232
PET-3	1	0.167	0.01172	0.00152	1	46.1708	46.0395
	2	0.167	0.01152	0.00152	1	45.3829
	3	0.167	0.01182	0.00152	1	46.5648
PET-4	1	0.167	0.00745	0.00152	1	29.3492	28.4694
	2	0.167	0.00697	0.00152	1	27.4582
	3	0.167	0.00726	0.00152	1	28.6007
Dataset 1: Humic Acid rejection in Figure 8
Membrane	Run	Humic Acid concentration (ppm)		Rejection (%)	Rejection (%)
		Initial (C0)	Filtrated (Ce)		Average
PET-1	1	10	7.516	24.84	25.02
	2	10	7.499	25.01
	3	10	7.479	25.21
PET-2	1	10	4.999	50.01	50.07
	2	10	5.001	49.99
	3	10	4.979	50.21
PET-3	1	10	3.297	67.03	67.0333
	2	10	3.301	66.99
	3	10	3.292	67.08
PET-4	1	10	2.413	75.87	75.9235
	2	10	2.40895	75.9105
	3	10	2.401	75.99
